# Supplementary material for: Age-Dependent Susceptibility to Enteropathogenic Escherichia coli (EPEC) Infection in Mice
Source: PLoS Pathog. 2016 May 9;12(5):e1005616. doi: 10.1371/journal.ppat.1005616 (PMC4861285; doi:10.1371/journal.ppat.1005616)
Supplement: S1 Table — Bacterial DNA was extracted from the small intestine and the colon of newborn mice infected with WT EPEC or left untreated at 8 and 20 days p.i. and analyzed by 16S rDNA sequencing. The table lists all OTUs that were significantly altered upon infection. (XLSX) [file ppat.1005616.s004.xlsx]

## Sheet: Sheet1
							small intestine								colon
							d8				d20				d8				d20
OTU number	phylum	class	order	family	genus	species	fold induced upon infection	mean uninf.	mean EPEC- infected	Bonferroni corrected p-value	fold induced upon infection	mean uninf.	mean EPEC- infected	Bonferroni corrected p-value	fold induced upon infection	mean uninf.	mean EPEC- infected	Bonferroni corrected p-value	fold induced upon infection	mean uninf.	mean EPEC- infected	Bonferroni corrected p-value
1992	Bacteroidetes	Bacteroidia	Bacteroidales	Bacteroidaceae	Bacteroides	-	/	/	/	n.s.	/	/	/	n.s.	/	/	/	n.s.	3.00635	78.75	236.75	7.77124e-16
10961	Proteobacteria	Epsilonproteobacteria	Campylobacterales	Helicobacteraceae	Helicobacter	-	/	/	/	n.s.	/	/	/	n.s.	/	/	/	n.s.	0.0854093	70.25	6	1.4579e-11
15129	Firmicutes	Bacilli	Lactobacillales	Lactobacillaceae	Lactobacillus	-	/	/	/	n.s.	/	/	/	n.s.	0.0434783	17.25	0.75	0.159703	/	/	/	n.s.
38278	Bacteroidetes	Bacteroidia	Bacteroidales	S24-7	-	-	/	/	/	n.s.	1.85595	239.5	444.5	2.3247e-11	/	/	/	n.s.	1.65302	665.75	1100.5	2.078e-21
38415	Firmicutes	Clostridia	Clostridiales	Lachnospiraceae	-	-	/	/	/	n.s.	/	/	/	n.s.	/	/	/	n.s.	4.55556	45	205	5.68898e-22
47365	Firmicutes	Bacilli	Lactobacillales	Lactobacillaceae	Lactobacillus	-	/	/	/	n.s.	/	/	/	n.s.	0.12065	107.75	13	3.02799e-16	/	/	/	n.s.
70728	Proteobacteria	Gammaproteobacteria	Pasteurellales	Pasteurellaceae	Aggregatibacter	pneumotropica	0.522594	21598.5	11287.2	0	2.365	50	118.25	0.00079113	0.279928	29915.8	8374.25	0	/	/	/	n.s.
70830	Firmicutes	Bacilli	Bacillales	Staphylococcaceae	Staphylococcus	sciuri	/	/	/	n.s.	0.00412371	121.25	0.5	4.03818e-33	/	/	/	n.s.	/	/	/	n.s.
82728	Proteobacteria	Gammaproteobacteria	Pasteurellales	Pasteurellaceae	-	-	0.642583	1955	1256.25	2.73876e-31	/	/	/	n.s.	/	/	/	n.s.	/	/	/	n.s.
100344	Proteobacteria	Epsilonproteobacteria	Campylobacterales	Helicobacteraceae	Helicobacter	-	/	/	/	n.s.	/	/	/	n.s.	/	/	/	n.s.	0.0961538	13	1.25	1
113542	Proteobacteria	Deltaproteobacteria	Desulfovibrionales	Desulfovibrionaceae	Desulfovibrio	-	/	/	/	n.s.	/	/	/	n.s.	/	/	/	n.s.	0.0769231	13	1	1
115186	Firmicutes	Bacilli	Bacillales	Staphylococcaceae	Staphylococcus	sciuri	/	/	/	n.s.	0.00425532	58.75	0.25	8.7576e-15	/	/	/	n.s.	/	/	/	n.s.
133206	Firmicutes	Clostridia	Clostridiales	-	-	-	/	/	/	n.s.	/	/	/	n.s.	/	/	/	n.s.	9.46154	6.5	61.5	7.4078e-09
134065	Firmicutes	Clostridia	Clostridiales	-	-	-	/	/	/	n.s.	/	/	/	n.s.	/	/	/	n.s.	0.265278	1800	477.5	5.09141e-176
134762	Bacteroidetes	Bacteroidia	Bacteroidales	S24-7	-	-	/	/	/	n.s.	/	/	/	n.s.	/	/	/	n.s.	0.197183	17.75	3.5	1
135956	Firmicutes	Bacilli	Lactobacillales	Lactobacillaceae	Lactobacillus	-	1.07738	20467.2	22051	1.27053e-10	0.914482	16379.5	14978.8	2.05664e-11	1.46962	16432.5	24149.5	0	0.518724	3237.75	1679.5	2.34801e-107
136604	Firmicutes	Clostridia	Clostridiales	Lachnospiraceae	-	-	/	/	/	n.s.	/	/	/	n.s.	0.0273973	18.25	0.5	0.0406279	1.69408	489.5	829.25	4.12609e-17
138389	Firmicutes	Bacilli	Lactobacillales	Enterococcaceae	Enterococcus	-	/	/	/	n.s.	/	/	/	n.s.	0.22449	122.5	27.5	6.68216e-12	/	/	/	n.s.
141145	Proteobacteria	Gammaproteobacteria	Enterobacteriales	Enterobacteriaceae	-	-	/	/	/	n.s.	/	/	/	n.s.	169	0.25	42.25	8.79029e-10	/	/	/	n.s.
162005	Firmicutes	Clostridia	Clostridiales	Ruminococcaceae	Oscillospira	-	/	/	/	n.s.	/	/	/	n.s.	/	/	/	n.s.	0.321348	111.25	35.75	1.54513e-06
162025	Bacteroidetes	Bacteroidia	Bacteroidales	S24-7	-	-	/	/	/	n.s.	1.66163	877	1457.25	1.201e-29	/	/	/	n.s.	/	/	/	n.s.
162539	Bacteroidetes	Bacteroidia	Bacteroidales	Rikenellaceae	-	-	/	/	/	n.s.	/	/	/	n.s.	/	/	/	n.s.	0.0689655	87	6	4.03996e-16
162576	Firmicutes	Clostridia	Clostridiales	-	-	-	/	/	/	n.s.	/	/	/	n.s.	/	/	/	n.s.	0.104807	317.25	33.25	8.14366e-56
162639	Bacteroidetes	Bacteroidia	Bacteroidales	S24-7	-	-	/	/	/	n.s.	2.3871	38.75	92.5	0.0162336	/	/	/	n.s.	/	/	/	n.s.
166718	Bacteroidetes	Bacteroidia	Bacteroidales	S24-7	-	-	/	/	/	n.s.	/	/	/	n.s.	/	/	/	n.s.	0.0410256	48.75	2	2.72672e-09
169845	Firmicutes	Clostridia	Clostridiales	-	-	-	/	/	/	n.s.	/	/	/	n.s.	/	/	/	n.s.	0.0011274	221.75	0.25	5.39967e-64
170335	Bacteroidetes	Bacteroidia	Bacteroidales	Odoribacteraceae	Odoribacter	-	/	/	/	n.s.	/	/	/	n.s.	/	/	/	n.s.	0.0280561	249.5	7	2.69867e-61
172464	Firmicutes	Clostridia	Clostridiales	-	-	-	/	/	/	n.s.	/	/	/	n.s.	/	/	/	n.s.	0.857388	1313	1125.75	1
173852	Bacteroidetes	Bacteroidia	Bacteroidales	S24-7	-	-	/	/	/	n.s.	/	/	/	n.s.	/	/	/	n.s.	0.416875	1001.5	417.5	7.16506e-52
173892	Firmicutes	Clostridia	Clostridiales	Lachnospiraceae	-	-	/	/	/	n.s.	/	/	/	n.s.	31.2857	1.75	54.75	2.54716e-11	/	/	/	n.s.
174056	Bacteroidetes	Bacteroidia	Bacteroidales	S24-7	-	-	/	/	/	n.s.	/	/	/	n.s.	/	/	/	n.s.	0.118003	165.25	19.5	1.80685e-26
174071	Firmicutes	Clostridia	Clostridiales	-	-	-	/	/	/	n.s.	/	/	/	n.s.	/	/	/	n.s.	6.80734	54.5	371	2.00258e-55
174184	Firmicutes	Clostridia	Clostridiales	Lachnospiraceae	-	-	/	/	/	n.s.	/	/	/	n.s.	/	/	/	n.s.	13.5556	2.25	30.5	0.000729429
174320	Firmicutes	Clostridia	Clostridiales	-	-	-	/	/	/	n.s.	/	/	/	n.s.	/	/	/	n.s.	0.668766	397	265.5	0.00241661
174573	Bacteroidetes	Bacteroidia	Bacteroidales	S24-7	-	-	/	/	/	n.s.	1.63363	340.5	556.25	3.67519e-09	/	/	/	n.s.	0.52	368.75	191.75	3.87465e-10
174651	Firmicutes	Clostridia	Clostridiales	Ruminococcaceae	-	-	/	/	/	n.s.	/	/	/	n.s.	/	/	/	n.s.	0.460317	236.25	108.75	3.1332e-08
174667	Firmicutes	Clostridia	Clostridiales	Lachnospiraceae	-	-	/	/	/	n.s.	/	/	/	n.s.	/	/	/	n.s.	0.226782	2966.5	672.75	0
174959	Firmicutes	Clostridia	Clostridiales	-	-	-	/	/	/	n.s.	/	/	/	n.s.	/	/	/	n.s.	26.6774	7.75	206.75	4.49578e-48
175077	Firmicutes	Clostridia	Clostridiales	-	-	-	/	/	/	n.s.	/	/	/	n.s.	/	/	/	n.s.	0.011811	254	3	2.62365e-68
175227	Firmicutes	Clostridia	Clostridiales	-	-	-	/	/	/	n.s.	/	/	/	n.s.	/	/	/	n.s.	0.619746	374.75	232.25	5.09056e-05
175416	Firmicutes	Clostridia	Clostridiales	-	-	-	/	/	/	n.s.	/	/	/	n.s.	/	/	/	n.s.	0.00826446	30.25	0.25	3.89903e-06
175758	Firmicutes	Clostridia	Clostridiales	-	-	-	/	/	/	n.s.	/	/	/	n.s.	/	/	/	n.s.	6.83333	4.5	30.75	0.0266479
176444	Bacteroidetes	Bacteroidia	Bacteroidales	S24-7	-	-	/	/	/	n.s.	/	/	/	n.s.	/	/	/	n.s.	0.607545	377.75	229.5	1.21419e-05
176836	Firmicutes	Clostridia	Clostridiales	Ruminococcaceae	Oscillospira	-	/	/	/	n.s.	/	/	/	n.s.	/	/	/	n.s.	0.266564	162.25	43.25	9.38292e-14
176868	Firmicutes	Clostridia	Clostridiales	Dehalobacteriaceae	Dehalobacterium	-	/	/	/	n.s.	/	/	/	n.s.	/	/	/	n.s.	0.515068	91.25	47	1
177115	Bacteroidetes	Bacteroidia	Bacteroidales	S24-7	-	-	/	/	/	n.s.	2.6953	457	1231.75	2.52452e-78	/	/	/	n.s.	1.92281	1068.75	2055	6.04775e-67
177271	Firmicutes	Clostridia	Clostridiales	Ruminococcaceae	-	-	/	/	/	n.s.	/	/	/	n.s.	/	/	/	n.s.	1.36077	221.75	301.75	1
177414	Bacteroidetes	Bacteroidia	Bacteroidales	S24-7	-	-	/	/	/	n.s.	/	/	/	n.s.	/	/	/	n.s.	0.314685	35.75	11.25	1
177512	Bacteroidetes	Bacteroidia	Bacteroidales	S24-7	-	-	/	/	/	n.s.	2.69486	82.75	223	2.56063e-12	/	/	/	n.s.	2.02775	234.25	475	5.67215e-16
178480	Firmicutes	Clostridia	Clostridiales	Ruminococcaceae	Ruminococcus	-	/	/	/	n.s.	/	/	/	n.s.	/	/	/	n.s.	3.12085	82.75	258.25	1.82085e-18
179265	Firmicutes	Clostridia	Clostridiales	-	-	-	/	/	/	n.s.	/	/	/	n.s.	/	/	/	n.s.	1.60388	722	1158	4.45456e-20
179703	Firmicutes	Clostridia	Clostridiales	-	-	-	/	/	/	n.s.	/	/	/	n.s.	/	/	/	n.s.	0.0860129	933	80.25	1.69314e-181
179810	Bacteroidetes	Bacteroidia	Bacteroidales	S24-7	-	-	/	/	/	n.s.	/	/	/	n.s.	/	/	/	n.s.	0.335404	40.25	13.5	1
179927	Firmicutes	Clostridia	Clostridiales	Ruminococcaceae	Ruminococcus	-	/	/	/	n.s.	/	/	/	n.s.	/	/	/	n.s.	4.64706	4.25	19.75	1
180397	Bacteroidetes	Bacteroidia	Bacteroidales	S24-7	-	-	/	/	/	n.s.	1.70301	133	226.5	0.0058043	/	/	/	n.s.	/	/	/	n.s.
180869	Firmicutes	Erysipelotrichi	Erysipelotrichales	Erysipelotrichaceae	-	-	/	/	/	n.s.	/	/	/	n.s.	/	/	/	n.s.	0.0487805	10.25	0.5	1
180879	Firmicutes	Clostridia	Clostridiales	Ruminococcaceae	-	-	/	/	/	n.s.	/	/	/	n.s.	/	/	/	n.s.	49.6667	1.5	74.5	1.90509e-17
180944	Firmicutes	Clostridia	Clostridiales	-	-	-	/	/	/	n.s.	/	/	/	n.s.	/	/	/	n.s.	12.2245	12.25	149.75	8.18775e-28
181605	Bacteroidetes	Bacteroidia	Bacteroidales	S24-7	-	-	/	/	/	n.s.	19	0.75	14.25	1	/	/	/	n.s.	/	/	/	n.s.
181719	Bacteroidetes	Bacteroidia	Bacteroidales	Bacteroidaceae	Bacteroides	-	/	/	/	n.s.	/	/	/	n.s.	/	/	/	n.s.	8.14384	36.5	297.25	1.83762e-48
182712	Firmicutes	Clostridia	Clostridiales	-	-	-	/	/	/	n.s.	/	/	/	n.s.	/	/	/	n.s.	0.322314	90.75	29.25	7.71746e-05
182762	Firmicutes	Clostridia	Clostridiales	Ruminococcaceae	-	-	/	/	/	n.s.	/	/	/	n.s.	/	/	/	n.s.	0.019802	25.25	0.5	0.000318309
182945	Bacteroidetes	Bacteroidia	Bacteroidales	S24-7	-	-	/	/	/	n.s.	3.11295	90.75	282.5	2.40214e-20	/	/	/	n.s.	1.69304	316	535	3.5867e-10
184903	Firmicutes	Clostridia	Clostridiales	Lachnospiraceae	Ruminococcus	gnavus	/	/	/	n.s.	/	/	/	n.s.	/	/	/	n.s.	0.232749	213.75	49.75	8.95248e-22
185550	Bacteroidetes	Bacteroidia	Bacteroidales	S24-7	-	-	/	/	/	n.s.	0.550661	283.75	156.25	7.62287e-06	/	/	/	n.s.	0.319112	427.75	136.5	2.9016e-32
185587	Firmicutes	Clostridia	Clostridiales	Lachnospiraceae	-	-	/	/	/	n.s.	/	/	/	n.s.	/	/	/	n.s.	0.332793	616.75	205.25	7.09922e-45
186043	Firmicutes	Clostridia	Clostridiales	Lachnospiraceae	-	-	/	/	/	n.s.	0.0631579	23.75	1.5	0.0120082	/	/	/	n.s.	/	/	/	n.s.
186777	Firmicutes	Clostridia	Clostridiales	Lachnospiraceae	-	-	/	/	/	n.s.	/	/	/	n.s.	/	/	/	n.s.	0.0765766	55.5	4.25	5.11943e-09
186886	Firmicutes	Clostridia	Clostridiales	Ruminococcaceae	-	-	/	/	/	n.s.	/	/	/	n.s.	/	/	/	n.s.	0.109091	13.75	1.5	1
187028	Bacteroidetes	Bacteroidia	Bacteroidales	S24-7	-	-	/	/	/	n.s.	/	/	/	n.s.	/	/	/	n.s.	0.513258	132	67.75	0.0373949
187400	Firmicutes	Clostridia	Clostridiales	Ruminococcaceae	Ruminococcus	-	/	/	/	n.s.	/	/	/	n.s.	/	/	/	n.s.	0.0297398	67.25	2	1.17331e-14
187807	Firmicutes	Clostridia	Clostridiales	Ruminococcaceae	Oscillospira	-	/	/	/	n.s.	/	/	/	n.s.	/	/	/	n.s.	0.018018	27.75	0.5	5.63066e-05
187989	Firmicutes	Clostridia	Clostridiales	-	-	-	/	/	/	n.s.	/	/	/	n.s.	/	/	/	n.s.	0.102564	19.5	2	0.479715
188536	Firmicutes	Clostridia	Clostridiales	Lachnospiraceae	-	-	/	/	/	n.s.	/	/	/	n.s.	/	/	/	n.s.	0.0638298	11.75	0.75	1
188697	Firmicutes	Clostridia	Clostridiales	-	-	-	/	/	/	n.s.	/	/	/	n.s.	/	/	/	n.s.	9.46154	6.5	61.5	7.4078e-09
189288	Firmicutes	Clostridia	Clostridiales	Lachnospiraceae	-	-	/	/	/	n.s.	/	/	/	n.s.	/	/	/	n.s.	0.444898	61.25	27.25	1
189840	Firmicutes	Clostridia	Clostridiales	Ruminococcaceae	-	-	/	/	/	n.s.	/	/	/	n.s.	/	/	/	n.s.	0.342442	292.75	100.25	2.82931e-19
190026	Bacteroidetes	Bacteroidia	Bacteroidales	Rikenellaceae	AF12	-	/	/	/	n.s.	/	/	/	n.s.	/	/	/	n.s.	0.19568	196.75	38.5	3.49838e-23
190242	Firmicutes	Clostridia	Clostridiales	Ruminococcaceae	Ruminococcus	-	/	/	/	n.s.	/	/	/	n.s.	/	/	/	n.s.	0.112245	24.5	2.75	0.0775359
190425	Firmicutes	Clostridia	Clostridiales	-	-	-	/	/	/	n.s.	/	/	/	n.s.	/	/	/	n.s.	0.194118	42.5	8.25	0.00450853
190652	Firmicutes	Clostridia	Clostridiales	-	-	-	/	/	/	n.s.	/	/	/	n.s.	/	/	/	n.s.	114	0.25	28.5	1.33004e-05
191067	Firmicutes	Clostridia	Clostridiales	-	-	-	/	/	/	n.s.	/	/	/	n.s.	/	/	/	n.s.	0.381998	455.5	174	2.77631e-26
191387	Firmicutes	Clostridia	Clostridiales	Lachnospiraceae	-	-	/	/	/	n.s.	/	/	/	n.s.	/	/	/	n.s.	0.375796	39.25	14.75	1
191558	Firmicutes	Clostridia	Clostridiales	Ruminococcaceae	Oscillospira	-	/	/	/	n.s.	/	/	/	n.s.	/	/	/	n.s.	0.395604	45.5	18	1
191878	Firmicutes	Clostridia	Clostridiales	Lachnospiraceae	-	-	/	/	/	n.s.	/	/	/	n.s.	/	/	/	n.s.	0.0865874	147.25	12.75	9.72872e-27
191994	Bacteroidetes	Bacteroidia	Bacteroidales	S24-7	-	-	/	/	/	n.s.	/	/	/	n.s.	/	/	/	n.s.	0.349265	68	23.75	0.0205236
193064	Firmicutes	Clostridia	Clostridiales	-	-	-	/	/	/	n.s.	/	/	/	n.s.	/	/	/	n.s.	0.0794473	144.75	11.5	4.33139e-27
193680	Firmicutes	Clostridia	Clostridiales	Lachnospiraceae	-	-	/	/	/	n.s.	/	/	/	n.s.	/	/	/	n.s.	0.0231293	183.75	4.25	9.75293e-46
194225	Bacteroidetes	Bacteroidia	Bacteroidales	S24-7	-	-	/	/	/	n.s.	/	/	/	n.s.	/	/	/	n.s.	0.495812	149.25	74	0.00304443
194504	Firmicutes	Clostridia	Clostridiales	-	-	-	/	/	/	n.s.	/	/	/	n.s.	/	/	/	n.s.	0.402564	97.5	39.25	0.00352052
194665	Firmicutes	Clostridia	Clostridiales	Ruminococcaceae	Oscillospira	-	/	/	/	n.s.	/	/	/	n.s.	/	/	/	n.s.	0.0198511	100.75	2	1.74708e-24
194878	Firmicutes	Clostridia	Clostridiales	-	-	-	/	/	/	n.s.	/	/	/	n.s.	/	/	/	n.s.	0.334365	161.5	54	5.92877e-10
195123	Bacteroidetes	Bacteroidia	Bacteroidales	Porphyromonadaceae	Parabacteroides	-	/	/	/	n.s.	/	/	/	n.s.	/	/	/	n.s.	0.598169	245.75	147	0.00447818
196349	Firmicutes	Clostridia	Clostridiales	Ruminococcaceae	-	-	/	/	/	n.s.	/	/	/	n.s.	/	/	/	n.s.	0.0363248	234	8.5	5.15442e-55
197600	Firmicutes	Clostridia	Clostridiales	Lachnospiraceae	-	-	/	/	/	n.s.	/	/	/	n.s.	/	/	/	n.s.	8.41176	38.25	321.75	1.77727e-53
197623	Bacteroidetes	Bacteroidia	Bacteroidales	S24-7	-	-	/	/	/	n.s.	1.49914	144.75	217	1	/	/	/	n.s.	0.508991	319.75	162.75	4.54449e-09
197782	Firmicutes	Clostridia	Clostridiales	Ruminococcaceae	Oscillospira	-	/	/	/	n.s.	/	/	/	n.s.	/	/	/	n.s.	0.037037	13.5	0.5	1
197790	Firmicutes	Clostridia	Clostridiales	-	-	-	/	/	/	n.s.	/	/	/	n.s.	/	/	/	n.s.	0.623179	1167	727.25	2.71096e-20
197875	Firmicutes	Clostridia	Clostridiales	-	-	-	/	/	/	n.s.	/	/	/	n.s.	/	/	/	n.s.	0.00498753	200.5	1	6.58569e-56
197890	Firmicutes	Clostridia	Clostridiales	Ruminococcaceae	Oscillospira	-	/	/	/	n.s.	/	/	/	n.s.	/	/	/	n.s.	0.365	50	18.25	0.763657
198865	Bacteroidetes	Bacteroidia	Bacteroidales	S24-7	-	-	/	/	/	n.s.	/	/	/	n.s.	/	/	/	n.s.	0.0166667	15	0.25	0.178558
199215	Firmicutes	Clostridia	Clostridiales	-	-	-	/	/	/	n.s.	/	/	/	n.s.	/	/	/	n.s.	0.818335	1036.25	848	0.115241
203713	Bacteroidetes	Bacteroidia	Bacteroidales	S24-7	-	-	/	/	/	n.s.	0.0737018	149.25	11	9.85444e-29	/	/	/	n.s.	0.0760728	384.5	29.25	9.36037e-77
207749	Bacteroidetes	Bacteroidia	Bacteroidales	S24-7	-	-	/	/	/	n.s.	3.21277	58.75	188.75	2.03862e-13	/	/	/	n.s.	0.534884	215	115	0.000238633
214116	Firmicutes	Clostridia	Clostridiales	-	-	-	/	/	/	n.s.	/	/	/	n.s.	/	/	/	n.s.	0.0487805	112.75	5.5	8.73325e-24
214919	Firmicutes	Bacilli	Turicibacterales	Turicibacteraceae	Turicibacter	-	/	/	/	n.s.	20.9024	71.75	1499.75	0	/	/	/	n.s.	11.8929	14	166.5	7.15485e-31
215317	Firmicutes	Clostridia	Clostridiales	Lachnospiraceae	-	-	/	/	/	n.s.	0.0338983	29.5	1	7.68204e-05	/	/	/	n.s.	2.30804	332.75	768	1.94323e-36
227622	Firmicutes	Clostridia	Clostridiales	Ruminococcaceae	-	-	/	/	/	n.s.	/	/	/	n.s.	/	/	/	n.s.	0.0991174	368.25	36.5	1.13348e-66
228043	Firmicutes	Clostridia	Clostridiales	-	-	-	/	/	/	n.s.	/	/	/	n.s.	/	/	/	n.s.	0.0524194	124	6.5	6.20681e-26
230268	Firmicutes	Clostridia	Clostridiales	Ruminococcaceae	Ruminococcus	-	/	/	/	n.s.	/	/	/	n.s.	/	/	/	n.s.	0.377031	230.75	87	1.83784e-12
231169	Firmicutes	Clostridia	Clostridiales	Lachnospiraceae	-	-	/	/	/	n.s.	/	/	/	n.s.	/	/	/	n.s.	14.7143	1.75	25.75	0.00556172
234443	Bacteroidetes	Bacteroidia	Bacteroidales	Rikenellaceae	-	-	/	/	/	n.s.	/	/	/	n.s.	/	/	/	n.s.	0.0976744	53.75	5.25	9.65102e-08
242029	Bacteroidetes	Bacteroidia	Bacteroidales	S24-7	-	-	/	/	/	n.s.	3.74576	14.75	55.25	0.00519989	/	/	/	n.s.	0.408019	106	43.25	0.00153759
250270	Firmicutes	Clostridia	Clostridiales	-	-	-	/	/	/	n.s.	/	/	/	n.s.	/	/	/	n.s.	3.53571	21	74.25	0.000170561
255671	Firmicutes	Bacilli	Lactobacillales	Aerococcaceae	Aerococcus	-	/	/	/	n.s.	0.00208333	480	1	7.40242e-140	/	/	/	n.s.	/	/	/	n.s.
258522	Firmicutes	Clostridia	Clostridiales	-	-	-	/	/	/	n.s.	/	/	/	n.s.	/	/	/	n.s.	0.275373	352.25	97	1.98447e-31
258550	Firmicutes	Clostridia	Clostridiales	Ruminococcaceae	-	-	/	/	/	n.s.	/	/	/	n.s.	/	/	/	n.s.	2.2494	104.25	234.5	6.34461e-09
258559	Firmicutes	Clostridia	Clostridiales	Lachnospiraceae	-	-	/	/	/	n.s.	/	/	/	n.s.	/	/	/	n.s.	4.8	36.25	174	3.49452e-19
259006	Firmicutes	Clostridia	Clostridiales	-	-	-	/	/	/	n.s.	/	/	/	n.s.	/	/	/	n.s.	0.0230352	184.5	4.25	5.8869e-46
259504	Firmicutes	Clostridia	Clostridiales	Ruminococcaceae	Oscillospira	-	/	/	/	n.s.	/	/	/	n.s.	/	/	/	n.s.	0.147541	15.25	2.25	1
259983	Firmicutes	Clostridia	Clostridiales	-	-	-	/	/	/	n.s.	/	/	/	n.s.	/	/	/	n.s.	0.0592105	38	2.25	5.7877e-06
260018	Firmicutes	Clostridia	Clostridiales	-	-	-	/	/	/	n.s.	/	/	/	n.s.	/	/	/	n.s.	0.215909	132	28.5	1.61387e-13
260156	Firmicutes	Clostridia	Clostridiales	-	-	-	/	/	/	n.s.	/	/	/	n.s.	/	/	/	n.s.	0.0445904	723.25	32.25	8.36348e-168
260346	Firmicutes	Clostridia	Clostridiales	Lachnospiraceae	-	-	/	/	/	n.s.	/	/	/	n.s.	/	/	/	n.s.	0.498806	628	313.25	3.17264e-21
260375	Firmicutes	Clostridia	Clostridiales	Lachnospiraceae	-	-	/	/	/	n.s.	/	/	/	n.s.	/	/	/	n.s.	5.2	7.5	39	0.012259
260397	Firmicutes	Erysipelotrichi	Erysipelotrichales	Erysipelotrichaceae	Allobaculum	-	/	/	/	n.s.	/	/	/	n.s.	0.12766	23.5	3	0.210635	0.813474	593.75	483	1
260553	Firmicutes	Clostridia	Clostridiales	Lachnospiraceae	-	-	/	/	/	n.s.	/	/	/	n.s.	/	/	/	n.s.	1.54697	119.75	185.25	1
260679	Firmicutes	Clostridia	Clostridiales	-	-	-	/	/	/	n.s.	/	/	/	n.s.	/	/	/	n.s.	0.364562	122.75	44.75	6.83349e-06
261064	Firmicutes	Clostridia	Clostridiales	-	-	-	/	/	/	n.s.	/	/	/	n.s.	/	/	/	n.s.	1.76992	166.25	294.25	1.5843e-05
261132	Firmicutes	Clostridia	Clostridiales	Ruminococcaceae	-	-	/	/	/	n.s.	/	/	/	n.s.	/	/	/	n.s.	0.0597015	16.75	1	0.404062
261177	Bacteroidetes	Bacteroidia	Bacteroidales	S24-7	-	-	/	/	/	n.s.	1.70387	781.75	1332	1.85309e-29	/	/	/	n.s.	0.586375	1534	899.5	2.29019e-34
261350	Bacteroidetes	Bacteroidia	Bacteroidales	S24-7	-	-	/	/	/	n.s.	1.93214	70	135.25	0.0360391	/	/	/	n.s.	/	/	/	n.s.
262101	Firmicutes	Erysipelotrichi	Erysipelotrichales	Erysipelotrichaceae	Allobaculum	-	/	/	/	n.s.	/	/	/	n.s.	/	/	/	n.s.	0.106383	23.5	2.5	0.0944482
262166	Bacteroidetes	Bacteroidia	Bacteroidales	S24-7	-	-	/	/	/	n.s.	/	/	/	n.s.	/	/	/	n.s.	0.42029	51.75	21.75	1
263366	Firmicutes	Clostridia	Clostridiales	Lachnospiraceae	-	-	/	/	/	n.s.	/	/	/	n.s.	/	/	/	n.s.	6.05769	52	315	1.83463e-43
263518	Proteobacteria	Deltaproteobacteria	Desulfovibrionales	Desulfovibrionaceae	-	-	/	/	/	n.s.	/	/	/	n.s.	/	/	/	n.s.	0.156733	113.25	17.75	1.14369e-14
263546	Firmicutes	Clostridia	Clostridiales	Ruminococcaceae	Oscillospira	-	/	/	/	n.s.	/	/	/	n.s.	/	/	/	n.s.	0.238845	95.25	22.75	4.05276e-08
263687	Firmicutes	Clostridia	Clostridiales	Lachnospiraceae	-	-	/	/	/	n.s.	/	/	/	n.s.	/	/	/	n.s.	0.525758	165	86.75	0.00546782
263977	Firmicutes	Clostridia	Clostridiales	Ruminococcaceae	-	-	/	/	/	n.s.	/	/	/	n.s.	/	/	/	n.s.	0.363107	128.75	46.75	2.35353e-06
264325	Bacteroidetes	Bacteroidia	Bacteroidales	Rikenellaceae	-	-	/	/	/	n.s.	/	/	/	n.s.	/	/	/	n.s.	0.191689	186.5	35.75	3.20966e-22
264586	Firmicutes	Clostridia	Clostridiales	-	-	-	/	/	/	n.s.	/	/	/	n.s.	/	/	/	n.s.	0.06	25	1.5	0.0052977
264660	Firmicutes	Clostridia	Clostridiales	-	-	-	/	/	/	n.s.	/	/	/	n.s.	/	/	/	n.s.	0.0243902	10.25	0.25	1
264734	Bacteroidetes	Bacteroidia	Bacteroidales	S24-7	-	-	/	/	/	n.s.	/	/	/	n.s.	/	/	/	n.s.	0.340619	549	187	2.01501e-38
265052	Bacteroidetes	Bacteroidia	Bacteroidales	S24-7	-	-	/	/	/	n.s.	0.423056	906.5	383.5	1.82174e-45	/	/	/	n.s.	0.304413	832.75	253.5	7.98624e-69
265503	Firmicutes	Clostridia	Clostridiales	Lachnospiraceae	Ruminococcus	gnavus	/	/	/	n.s.	/	/	/	n.s.	/	/	/	n.s.	0.514085	71	36.5	1
265940	Firmicutes	Clostridia	Clostridiales	Ruminococcaceae	Ruminococcus	-	/	/	/	n.s.	/	/	/	n.s.	28	0.5	14	0.770625	/	/	/	n.s.
265992	Firmicutes	Clostridia	Clostridiales	Lachnospiraceae	-	-	/	/	/	n.s.	/	/	/	n.s.	/	/	/	n.s.	9.84615	3.25	32	0.00182219
267110	Firmicutes	Clostridia	Clostridiales	-	-	-	/	/	/	n.s.	/	/	/	n.s.	/	/	/	n.s.	0.059322	59	3.5	1.15523e-10
267411	Firmicutes	Clostridia	Clostridiales	-	-	-	/	/	/	n.s.	/	/	/	n.s.	/	/	/	n.s.	0.25	22	5.5	1
267689	Firmicutes	Clostridia	Clostridiales	Ruminococcaceae	-	-	/	/	/	n.s.	/	/	/	n.s.	/	/	/	n.s.	0.0545267	243	13.25	1.67471e-52
269125	Firmicutes	Bacilli	Lactobacillales	Lactobacillaceae	Lactobacillus	-	/	/	/	n.s.	/	/	/	n.s.	1.53671	449.5	690.75	6.06313e-09	0.557325	78.5	43.75	1
270391	Bacteroidetes	Bacteroidia	Bacteroidales	Rikenellaceae	-	-	/	/	/	n.s.	/	/	/	n.s.	/	/	/	n.s.	2.12188	160	339.5	3.82481e-12
271418	Bacteroidetes	Bacteroidia	Bacteroidales	S24-7	-	-	/	/	/	n.s.	/	/	/	n.s.	/	/	/	n.s.	0.127027	92.5	11.75	3.26039e-13
271822	Firmicutes	Clostridia	Clostridiales	-	-	-	/	/	/	n.s.	/	/	/	n.s.	/	/	/	n.s.	12.0952	5.25	63.5	2.35639e-10
272060	Firmicutes	Clostridia	Clostridiales	Lachnospiraceae	-	-	/	/	/	n.s.	0.078125	16	1.25	1	/	/	/	n.s.	0.0119246	1048.25	12.5	3.72248e-288
272080	Firmicutes	Clostridia	Clostridiales	-	-	-	/	/	/	n.s.	/	/	/	n.s.	/	/	/	n.s.	1.79429	43.75	78.5	1
272949	Firmicutes	Clostridia	Clostridiales	-	-	-	/	/	/	n.s.	/	/	/	n.s.	/	/	/	n.s.	9.68421	4.75	46	4.58234e-06
273091	Firmicutes	Clostridia	Clostridiales	-	-	-	/	/	/	n.s.	/	/	/	n.s.	/	/	/	n.s.	0.201569	318.75	64.25	4.6415e-38
273208	Bacteroidetes	Bacteroidia	Bacteroidales	S24-7	-	-	/	/	/	n.s.	0.317737	459.5	146	5.04105e-35	/	/	/	n.s.	0.129514	920.75	119.25	1.78448e-150
273967	Firmicutes	Clostridia	Clostridiales	Lachnospiraceae	-	-	/	/	/	n.s.	/	/	/	n.s.	/	/	/	n.s.	0.302405	72.75	22	0.000753592
275974	Actinobacteria	Coriobacteriia	Coriobacteriales	Coriobacteriaceae	Adlercreutzia	-	/	/	/	n.s.	/	/	/	n.s.	/	/	/	n.s.	0.0285714	26.25	0.75	0.000345594
275984	Firmicutes	Clostridia	Clostridiales	Lachnospiraceae	-	-	/	/	/	n.s.	/	/	/	n.s.	/	/	/	n.s.	0.011236	66.75	0.75	2.79753e-16
276110	Firmicutes	Clostridia	Clostridiales	-	-	-	/	/	/	n.s.	/	/	/	n.s.	/	/	/	n.s.	0.0857143	17.5	1.5	0.688932
276218	Bacteroidetes	Bacteroidia	Bacteroidales	S24-7	-	-	/	/	/	n.s.	6.5	20	130	2.08421e-17	/	/	/	n.s.	/	/	/	n.s.
276509	Bacteroidetes	Bacteroidia	Bacteroidales	S24-7	-	-	/	/	/	n.s.	/	/	/	n.s.	/	/	/	n.s.	0.181818	19.25	3.5	1
277364	Bacteroidetes	Bacteroidia	Bacteroidales	S24-7	-	-	/	/	/	n.s.	1.39766	449.5	628.25	0.000393075	/	/	/	n.s.	0.638241	557	355.5	1.72788e-07
287507	Firmicutes	Clostridia	Clostridiales	Lachnospiraceae	-	-	/	/	/	n.s.	/	/	/	n.s.	/	/	/	n.s.	0.25731	171	44	3.10216e-15
289315	Firmicutes	Clostridia	Clostridiales	-	-	-	/	/	/	n.s.	/	/	/	n.s.	/	/	/	n.s.	0.460705	92.25	42.5	0.121051
289627	Firmicutes	Bacilli	Lactobacillales	Lactobacillaceae	Lactobacillus	-	/	/	/	n.s.	/	/	/	n.s.	1.65909	110	182.5	0.166926	/	/	/	n.s.
291090	Bacteroidetes	Bacteroidia	Bacteroidales	Porphyromonadaceae	Parabacteroides	distasonis	/	/	/	n.s.	/	/	/	n.s.	/	/	/	n.s.	1077	0.25	269.25	2.58517e-78
295590	Firmicutes	Bacilli	Lactobacillales	Lactobacillaceae	Lactobacillus	-	/	/	/	n.s.	/	/	/	n.s.	0.153846	45.5	7	0.000183127	/	/	/	n.s.
299267	Proteobacteria	Gammaproteobacteria	Enterobacteriales	Enterobacteriaceae	-	-	/	/	/	n.s.	/	/	/	n.s.	86.5	0.5	43.25	1.21783e-09	/	/	/	n.s.
303652	Firmicutes	Bacilli	Lactobacillales	Streptococcaceae	Streptococcus	-	/	/	/	n.s.	2.41307	248.75	600.25	1.46562e-30	/	/	/	n.s.	/	/	/	n.s.
304047	Bacteroidetes	Bacteroidia	Bacteroidales	Bacteroidaceae	Bacteroides	acidifaciens	/	/	/	n.s.	/	/	/	n.s.	33.75	1	33.75	4.30892e-06	/	/	/	n.s.
307416	Firmicutes	Clostridia	Clostridiales	-	-	-	/	/	/	n.s.	/	/	/	n.s.	/	/	/	n.s.	0.0839161	178.75	15	2.45749e-33
307445	Firmicutes	Clostridia	Clostridiales	-	-	-	/	/	/	n.s.	/	/	/	n.s.	/	/	/	n.s.	0.124682	98.25	12.25	2.45332e-14
309480	Firmicutes	Clostridia	Clostridiales	Lachnospiraceae	-	-	/	/	/	n.s.	/	/	/	n.s.	/	/	/	n.s.	7.22222	2.25	16.25	1
312322	Bacteroidetes	Bacteroidia	Bacteroidales	S24-7	-	-	/	/	/	n.s.	/	/	/	n.s.	/	/	/	n.s.	0.461187	54.75	25.25	1
315147	Bacteroidetes	Bacteroidia	Bacteroidales	S24-7	-	-	/	/	/	n.s.	/	/	/	n.s.	/	/	/	n.s.	0.661688	334.75	221.5	0.0118083
315496	Firmicutes	Clostridia	Clostridiales	Lachnospiraceae	-	-	/	/	/	n.s.	/	/	/	n.s.	/	/	/	n.s.	0.330508	29.5	9.75	1
320169	Bacteroidetes	Bacteroidia	Bacteroidales	S24-7	-	-	/	/	/	n.s.	/	/	/	n.s.	/	/	/	n.s.	7.86667	3.75	29.5	0.0185433
321251	Firmicutes	Clostridia	Clostridiales	Ruminococcaceae	Ruminococcus	-	/	/	/	n.s.	/	/	/	n.s.	/	/	/	n.s.	0.350352	142	49.75	8.83265e-08
321484	Firmicutes	Clostridia	Clostridiales	Ruminococcaceae	Oscillospira	-	/	/	/	n.s.	/	/	/	n.s.	/	/	/	n.s.	0.0272374	64.25	1.75	4.27238e-14
321735	Bacteroidetes	Bacteroidia	Bacteroidales	S24-7	-	-	/	/	/	n.s.	0.302564	48.75	14.75	0.103274	/	/	/	n.s.	0.510417	96	49	0.681046
324013	Bacteroidetes	Bacteroidia	Bacteroidales	S24-7	-	-	/	/	/	n.s.	/	/	/	n.s.	/	/	/	n.s.	0.140351	14.25	2	1
324888	Firmicutes	Bacilli	Lactobacillales	Lactobacillaceae	Lactobacillus	-	/	/	/	n.s.	/	/	/	n.s.	0.0570776	109.5	6.25	4.02658e-22	/	/	/	n.s.
327900	Firmicutes	Clostridia	Clostridiales	Ruminococcaceae	Ruminococcus	-	/	/	/	n.s.	/	/	/	n.s.	/	/	/	n.s.	0.0195312	64	1.25	1.07348e-14
331013	Firmicutes	Clostridia	Clostridiales	Ruminococcaceae	Ruminococcus	-	/	/	/	n.s.	/	/	/	n.s.	/	/	/	n.s.	0.28463	131.75	37.5	7.78727e-10
331878	Firmicutes	Clostridia	Clostridiales	Lachnospiraceae	-	-	/	/	/	n.s.	/	/	/	n.s.	/	/	/	n.s.	0.0291005	94.5	2.75	1.172e-21
335267	Firmicutes	Clostridia	Clostridiales	-	-	-	/	/	/	n.s.	/	/	/	n.s.	/	/	/	n.s.	0.398907	45.75	18.25	1
340139	Firmicutes	Clostridia	Clostridiales	-	-	-	/	/	/	n.s.	/	/	/	n.s.	/	/	/	n.s.	0.0126582	39.5	0.5	1.6379e-08
340960	Firmicutes	Bacilli	Lactobacillales	Lactobacillaceae	Lactobacillus	-	/	/	/	n.s.	12.1429	1.75	21.25	0.100723	/	/	/	n.s.	/	/	/	n.s.
342962	Bacteroidetes	Bacteroidia	Bacteroidales	S24-7	-	-	/	/	/	n.s.	/	/	/	n.s.	/	/	/	n.s.	0.4125	60	24.75	0.856061
344703	Firmicutes	Bacilli	Lactobacillales	Lactobacillaceae	Lactobacillus	-	/	/	/	n.s.	/	/	/	n.s.	0.075	20	1.5	0.137687	/	/	/	n.s.
346648	Firmicutes	Clostridia	Clostridiales	Lachnospiraceae	-	-	/	/	/	n.s.	/	/	/	n.s.	/	/	/	n.s.	0.0178571	42	0.75	7.0397e-09
346804	Firmicutes	Clostridia	Clostridiales	Ruminococcaceae	-	-	/	/	/	n.s.	/	/	/	n.s.	/	/	/	n.s.	0.224638	34.5	7.75	0.170473
349459	Firmicutes	Clostridia	Clostridiales	Ruminococcaceae	-	-	/	/	/	n.s.	/	/	/	n.s.	/	/	/	n.s.	0.0327869	15.25	0.5	0.324364
376862	Firmicutes	Clostridia	Clostridiales	Clostridiaceae	Candidatus Arthromitus	-	/	/	/	n.s.	0.363822	30587.8	11128.5	0	/	/	/	n.s.	0.10237	263.75	27	1.67569e-46
381666	Cyanobacteria	4C0d-2	YS2	-	-	-	/	/	/	n.s.	/	/	/	n.s.	/	/	/	n.s.	1326.67	0.75	995	2.03017e-295
405780	Firmicutes	Clostridia	Clostridiales	Ruminococcaceae	Ruminococcus	-	/	/	/	n.s.	/	/	/	n.s.	/	/	/	n.s.	0.032	31.25	1	2.34835e-05
422727	Firmicutes	Clostridia	Clostridiales	-	-	-	/	/	/	n.s.	/	/	/	n.s.	/	/	/	n.s.	0.0037037	67.5	0.25	1.96645e-17
438128	Firmicutes	Clostridia	Clostridiales	Ruminococcaceae	-	-	/	/	/	n.s.	/	/	/	n.s.	/	/	/	n.s.	0.0178571	168	3	7.31082e-43
439437	Bacteroidetes	Bacteroidia	Bacteroidales	S24-7	-	-	/	/	/	n.s.	2.22829	334	744.25	9.05445e-33	/	/	/	n.s.	1.26842	512.25	649.75	0.43652
460611	Firmicutes	Clostridia	Clostridiales	-	-	-	/	/	/	n.s.	/	/	/	n.s.	/	/	/	n.s.	0.817955	1707	1396.25	0.000191545
463794	Firmicutes	Bacilli	Lactobacillales	Lactobacillaceae	Lactobacillus	-	/	/	/	n.s.	/	/	/	n.s.	0.625385	325	203.25	0.000844898	/	/	/	n.s.
538247	Actinobacteria	Actinobacteria	Actinomycetales	Micrococcaceae	-	-	/	/	/	n.s.	/	/	/	n.s.	0.0545455	13.75	0.75	1	/	/	/	n.s.
539647	Firmicutes	Bacilli	Lactobacillales	Lactobacillaceae	Lactobacillus	-	/	/	/	n.s.	/	/	/	n.s.	0.14316	235.75	33.75	6.0737e-35	/	/	/	n.s.
549756	Firmicutes	Bacilli	Lactobacillales	Lactobacillaceae	Lactobacillus	-	0.108911	25.25	2.75	0.0490302	/	/	/	n.s.	0.03125	64	2	1.03847e-13	/	/	/	n.s.
553352	Firmicutes	Bacilli	Lactobacillales	Lactobacillaceae	Lactobacillus	-	/	/	/	n.s.	/	/	/	n.s.	0.0166667	15	0.25	0.178558	/	/	/	n.s.
578016	Bacteroidetes	Bacteroidia	Bacteroidales	Porphyromonadaceae	Parabacteroides	distasonis	/	/	/	n.s.	/	/	/	n.s.	/	/	/	n.s.	1339	1	1339	0
586453	Firmicutes	Clostridia	Clostridiales	Christensenellaceae	-	-	/	/	/	n.s.	/	/	/	n.s.	/	/	/	n.s.	6.5	4	26	0.205422
612512	Proteobacteria	Gammaproteobacteria	Pasteurellales	Pasteurellaceae	Aggregatibacter	pneumotropica	/	/	/	n.s.	/	/	/	n.s.	0.3379	54.75	18.5	0.128424	/	/	/	n.s.
631564	Firmicutes	Clostridia	Clostridiales	-	-	-	/	/	/	n.s.	/	/	/	n.s.	/	/	/	n.s.	4.85909	55	267.25	5.14567e-31
661055	Firmicutes	Clostridia	Clostridiales	-	-	-	/	/	/	n.s.	/	/	/	n.s.	/	/	/	n.s.	0.0328947	76	2.5	1.36707e-16
675509	Proteobacteria	Epsilonproteobacteria	Campylobacterales	Helicobacteraceae	-	-	/	/	/	n.s.	/	/	/	n.s.	/	/	/	n.s.	0.260417	96	25	2.30464e-07
694641	Firmicutes	Clostridia	Clostridiales	Lachnospiraceae	-	-	/	/	/	n.s.	/	/	/	n.s.	/	/	/	n.s.	29.6	1.25	37	9.66039e-07
724472	Firmicutes	Clostridia	Clostridiales	Lachnospiraceae	Dorea	-	/	/	/	n.s.	/	/	/	n.s.	/	/	/	n.s.	0.019025	210.25	4	7.47735e-54
743911	Firmicutes	Clostridia	Clostridiales	Lachnospiraceae	-	-	/	/	/	n.s.	0.147619	52.5	7.75	9.68176e-06	0.192661	27.25	5.25	0.494952	0.00524775	4954.5	26	0
771177	Firmicutes	Clostridia	Clostridiales	-	-	-	/	/	/	n.s.	/	/	/	n.s.	/	/	/	n.s.	11.6412	32.75	381.25	5.39762e-73
797021	Firmicutes	Clostridia	Clostridiales	-	-	-	/	/	/	n.s.	/	/	/	n.s.	/	/	/	n.s.	0.0167598	89.5	1.5	6.96046e-22
828435	Firmicutes	Erysipelotrichi	Erysipelotrichales	Erysipelotrichaceae	-	-	/	/	/	n.s.	0.0882353	25.5	2.25	0.0174531	/	/	/	n.s.	0.273273	83.25	22.75	1.21409e-05
835900	Bacteroidetes	Bacteroidia	Bacteroidales	Odoribacteraceae	Odoribacter	-	/	/	/	n.s.	/	/	/	n.s.	/	/	/	n.s.	0.226667	393.75	89.25	4.84079e-43
1033413	Firmicutes	Bacilli	Lactobacillales	Enterococcaceae	Enterococcus	-	0.0157767	412	6.5	1.45741e-109	/	/	/	n.s.	0.299828	1014.75	304.25	7.19657e-86	/	/	/	n.s.
1058952	Firmicutes	Clostridia	Clostridiales	Clostridiaceae	Candidatus Arthromitus	-	/	/	/	n.s.	0.387534	92.25	35.75	0.00319055	/	/	/	n.s.	/	/	/	n.s.
1105328	Firmicutes	Clostridia	Clostridiales	Lachnospiraceae	Coprococcus	-	/	/	/	n.s.	/	/	/	n.s.	/	/	/	n.s.	0.0972644	82.25	8	3.39115e-13
1105376	Proteobacteria	Betaproteobacteria	Burkholderiales	Alcaligenaceae	Sutterella	-	/	/	/	n.s.	4.3359	97.5	422.75	1.19287e-45	/	/	/	n.s.	1.42781	235.5	336.25	0.195096
1107652	Bacteroidetes	Bacteroidia	Bacteroidales	Rikenellaceae	-	-	/	/	/	n.s.	/	/	/	n.s.	/	/	/	n.s.	2.90741	13.5	39.25	1
1108078	Firmicutes	Clostridia	Clostridiales	-	-	-	/	/	/	n.s.	/	/	/	n.s.	/	/	/	n.s.	0.127273	13.75	1.75	1
1110253	Firmicutes	Clostridia	Clostridiales	Ruminococcaceae	-	-	/	/	/	n.s.	/	/	/	n.s.	/	/	/	n.s.	0.0475087	215.75	10.25	6.65864e-48
1136443	Deferribacteres	Deferribacteres	Deferribacterales	Deferribacteraceae	Mucispirillum	schaedleri	/	/	/	n.s.	/	/	/	n.s.	/	/	/	n.s.	2.70488	220.25	595.75	5.38351e-37
1141335	Proteobacteria	Epsilonproteobacteria	Campylobacterales	Helicobacteraceae	Flexispira	-	/	/	/	n.s.	/	/	/	n.s.	/	/	/	n.s.	0.00439611	1080.5	4.75	0
1517779	Bacteroidetes	Bacteroidia	Bacteroidales	Rikenellaceae	-	-	/	/	/	n.s.	/	/	/	n.s.	/	/	/	n.s.	1.64444	78.75	129.5	1
1663575	Proteobacteria	Gammaproteobacteria	Enterobacteriales	Enterobacteriaceae	-	-	/	/	/	n.s.	/	/	/	n.s.	504	0.25	126	4.13828e-35	/	/	/	n.s.
1684221	Proteobacteria	Deltaproteobacteria	Desulfovibrionales	Desulfovibrionaceae	Desulfovibrio	-	/	/	/	n.s.	0.247458	73.75	18.25	1.87097e-05	/	/	/	n.s.	/	/	/	n.s.
1756274	Firmicutes	Bacilli	Lactobacillales	Enterococcaceae	Enterococcus	-	/	/	/	n.s.	/	/	/	n.s.	0.0754717	39.75	3	9.04467e-06	/	/	/	n.s.
1931575	Firmicutes	Clostridia	Clostridiales	Lachnospiraceae	-	-	/	/	/	n.s.	/	/	/	n.s.	/	/	/	n.s.	0.00177778	843.75	1.5	5.72867e-248
1995182	Firmicutes	Bacilli	Lactobacillales	Lactobacillaceae	Lactobacillus	-	/	/	/	n.s.	/	/	/	n.s.	0.147059	195.5	28.75	3.91808e-28	/	/	/	n.s.
2212505	Bacteroidetes	Bacteroidia	Bacteroidales	S24-7	-	-	/	/	/	n.s.	2.35668	192.75	454.25	1.53253e-21	/	/	/	n.s.	1.72265	418.25	720.5	1.68396e-15
2233608	Bacteroidetes	Bacteroidia	Bacteroidales	S24-7	-	-	/	/	/	n.s.	0.421525	55.75	23.5	1	/	/	/	n.s.	0.527559	95.25	50.25	1
2366688	Firmicutes	Clostridia	Clostridiales	-	-	-	/	/	/	n.s.	/	/	/	n.s.	/	/	/	n.s.	6.57419	38.75	254.75	1.36647e-36
2645483	Firmicutes	Clostridia	Clostridiales	-	-	-	/	/	/	n.s.	/	/	/	n.s.	/	/	/	n.s.	14.125	2	28.25	0.00185873
2645488	Firmicutes	Erysipelotrichi	Erysipelotrichales	Erysipelotrichaceae	-	-	/	/	/	n.s.	69	0.25	17.25	0.0363783	/	/	/	n.s.	100	0.25	25	0.000155171
2689396	Proteobacteria	Gammaproteobacteria	Enterobacteriales	Enterobacteriaceae	-	-	84	0.25	21	0.00258515	/	/	/	n.s.	/	/	/	n.s.	/	/	/	n.s.
2897325	Proteobacteria	Deltaproteobacteria	Desulfovibrionales	Desulfovibrionaceae	Bilophila	-	/	/	/	n.s.	/	/	/	n.s.	/	/	/	n.s.	0.407315	499	203.25	7.29017e-26
2897332	Firmicutes	Clostridia	Clostridiales	Lachnospiraceae	Ruminococcus	gnavus	/	/	/	n.s.	/	/	/	n.s.	/	/	/	n.s.	0.382862	954	365.25	3.12825e-57
2901246	Firmicutes	Clostridia	Clostridiales	-	-	-	/	/	/	n.s.	/	/	/	n.s.	/	/	/	n.s.	0.125857	1785.75	224.75	7.99141e-298
3013444	Bacteroidetes	Bacteroidia	Bacteroidales	-	-	-	/	/	/	n.s.	/	/	/	n.s.	/	/	/	n.s.	7.24194	15.5	112.25	9.20239e-16
3150250	Firmicutes	Clostridia	Clostridiales	Lachnospiraceae	-	-	/	/	/	n.s.	/	/	/	n.s.	/	/	/	n.s.	0.396144	285.25	113	1.43795e-14
3172949	Bacteroidetes	Bacteroidia	Bacteroidales	S24-7	-	-	/	/	/	n.s.	2.3237	86.5	201	6.32482e-08	/	/	/	n.s.	/	/	/	n.s.
3231096	Bacteroidetes	Bacteroidia	Bacteroidales	S24-7	-	-	/	/	/	n.s.	/	/	/	n.s.	/	/	/	n.s.	0.009375	80	0.75	3.0033e-20
3265889	Firmicutes	Clostridia	Clostridiales	Lachnospiraceae	-	-	/	/	/	n.s.	/	/	/	n.s.	/	/	/	n.s.	0.0288462	26	0.75	0.00041002
3319464	Proteobacteria	Epsilonproteobacteria	Campylobacterales	Helicobacteraceae	-	-	0.547923	156.5	85.75	0.0386196	/	/	/	n.s.	1.62412	495.5	804.75	5.61055e-14	/	/	/	n.s.
3392842	Firmicutes	Clostridia	Clostridiales	Lachnospiraceae	-	-	/	/	/	n.s.	/	/	/	n.s.	/	/	/	n.s.	2.67198	266.75	712.75	8.02685e-44
3531225	Proteobacteria	Gammaproteobacteria	Enterobacteriales	Enterobacteriaceae	-	-	53	0.25	13.25	0.617285	/	/	/	n.s.	/	/	/	n.s.	/	/	/	n.s.
3600504	Bacteroidetes	Bacteroidia	Bacteroidales	Bacteroidaceae	Bacteroides	-	/	/	/	n.s.	/	/	/	n.s.	/	/	/	n.s.	33.2222	2.25	74.75	1.56419e-16
3610691	Proteobacteria	Gammaproteobacteria	Enterobacteriales	Enterobacteriaceae	Proteus	-	/	/	/	n.s.	/	/	/	n.s.	0.00102025	3185.5	3.25	0	/	/	/	n.s.
3799784	Proteobacteria	Gammaproteobacteria	Enterobacteriales	Enterobacteriaceae	-	-	/	/	/	n.s.	/	/	/	n.s.	98	0.75	73.5	2.66182e-18	/	/	/	n.s.
3868285	Firmicutes	Clostridia	Clostridiales	-	-	-	/	/	/	n.s.	/	/	/	n.s.	/	/	/	n.s.	0.047619	21	1	0.0236312
3919797	Firmicutes	Clostridia	Clostridiales	-	-	-	/	/	/	n.s.	/	/	/	n.s.	/	/	/	n.s.	0.0974155	125.75	12.25	1.95824e-21
3957916	Firmicutes	Clostridia	Clostridiales	-	-	-	/	/	/	n.s.	/	/	/	n.s.	/	/	/	n.s.	0.102459	61	6.25	6.5747e-09
4298224	Firmicutes	Bacilli	Lactobacillales	Streptococcaceae	Streptococcus	-	0.687922	2332.75	1604.75	2.22626e-27	3.33684	23.75	79.25	0.000169671	0.632148	3008	1901.5	9.82368e-53	/	/	/	n.s.
4306262	Verrucomicrobia	Verrucomicrobiae	Verrucomicrobiales	Verrucomicrobiaceae	Akkermansia	muciniphila	/	/	/	n.s.	/	/	/	n.s.	/	/	/	n.s.	0.0037594	266	1	1.45263e-75
4352772	Proteobacteria	Gammaproteobacteria	Pasteurellales	Pasteurellaceae	Aggregatibacter	-	/	/	/	n.s.	/	/	/	n.s.	0.250746	83.75	21	2.00003e-06	/	/	/	n.s.
4354103	Firmicutes	Bacilli	Lactobacillales	Lactobacillaceae	Lactobacillus	-	0.171739	115	19.75	5.63351e-14	1.79021	107.25	192	0.0066865	0.0918814	514.25	47.25	9.17231e-97	/	/	/	n.s.
4357315	Firmicutes	Clostridia	Clostridiales	Ruminococcaceae	Oscillospira	-	/	/	/	n.s.	/	/	/	n.s.	/	/	/	n.s.	1.90007	372.75	708.25	6.53608e-21
4363066	Proteobacteria	Gammaproteobacteria	Pasteurellales	Pasteurellaceae	Aggregatibacter	-	0.453297	91	41.25	0.099652	/	/	/	n.s.	0.288732	106.5	30.75	2.54706e-07	/	/	/	n.s.
4364242	Firmicutes	Clostridia	Clostridiales	-	-	-	/	/	/	n.s.	/	/	/	n.s.	/	/	/	n.s.	9.125	22	200.75	8.11349e-34
4374663	Firmicutes	Bacilli	Lactobacillales	Lactobacillaceae	Lactobacillus	reuteri	/	/	/	n.s.	6.58333	3	19.75	1	/	/	/	n.s.	/	/	/	n.s.
4378740	Bacteroidetes	Bacteroidia	Bacteroidales	Prevotellaceae	Prevotella	-	/	/	/	n.s.	37	0.5	18.5	0.0341686	/	/	/	n.s.	3.88705	438.25	1703.5	1.03591e-171
4383135	Firmicutes	Clostridia	Clostridiales	-	-	-	/	/	/	n.s.	/	/	/	n.s.	/	/	/	n.s.	11.1129	62	689	2.36808e-131
4390755	Tenericutes	Mollicutes	Anaeroplasmatales	Anaeroplasmataceae	Anaeroplasma	-	/	/	/	n.s.	/	/	/	n.s.	/	/	/	n.s.	0.0608696	28.75	1.75	0.000791097
4393892	Firmicutes	Clostridia	Clostridiales	-	-	-	/	/	/	n.s.	/	/	/	n.s.	/	/	/	n.s.	0.184644	273.5	50.5	1.2849e-34
4397402	Firmicutes	Bacilli	Lactobacillales	Lactobacillaceae	Lactobacillus	-	0.176822	209.25	37	8.47831e-27	1.84955	192.75	356.5	1.58311e-08	0.0466552	728.75	34	1.68257e-167	/	/	/	n.s.
4410988	Firmicutes	Clostridia	Clostridiales	Ruminococcaceae	-	-	/	/	/	n.s.	/	/	/	n.s.	/	/	/	n.s.	0.303114	273	82.75	3.41906e-21
4415390	Firmicutes	Clostridia	Clostridiales	Lachnospiraceae	-	-	/	/	/	n.s.	/	/	/	n.s.	/	/	/	n.s.	62	0.5	31	5.92256e-06
4418586	Firmicutes	Clostridia	Clostridiales	-	-	-	/	/	/	n.s.	/	/	/	n.s.	/	/	/	n.s.	3.73939	212	792.75	9.01054e-76
4425571 = EPEC	Proteobacteria	Gammaproteobacteria	Enterobacteriales	Enterobacteriaceae	-	-	1154.88	2	2309.75	0	/	/	/	n.s.	505.028	9	4545.25	0	/	/	/	n.s.
4428313	Firmicutes	Bacilli	Lactobacillales	Lactobacillaceae	Lactobacillus	-	0.15714	3275.75	514.75	0	1.60431	3135	5029.5	1.43499e-94	0.0426463	10686.8	455.75	0	0.448081	221.5	99.25	3.97509e-08
4440624	Firmicutes	Clostridia	Clostridiales	Lachnospiraceae	-	-	/	/	/	n.s.	/	/	/	n.s.	/	/	/	n.s.	0.265664	99.75	26.5	1.51288e-07
4449518	Bacteroidetes	Bacteroidia	Bacteroidales	Rikenellaceae	-	-	/	/	/	n.s.	/	/	/	n.s.	/	/	/	n.s.	0.736851	1421.25	1047.25	3.7593e-10
4449526	Bacteroidetes	Bacteroidia	Bacteroidales	Prevotellaceae	Prevotella	-	/	/	/	n.s.	/	/	/	n.s.	/	/	/	n.s.	0.154541	1106.5	171	1.85227e-164
4454531	Proteobacteria	Gammaproteobacteria	Enterobacteriales	Enterobacteriaceae	-	-	/	/	/	n.s.	/	/	/	n.s.	326	0.75	244.5	1.19852e-69	/	/	/	n.s.
4457268	Proteobacteria	Gammaproteobacteria	Enterobacteriales	Enterobacteriaceae	-	-	/	/	/	n.s.	/	/	/	n.s.	31.3333	0.75	23.5	0.00226269	/	/	/	n.s.
4464113	Firmicutes	Clostridia	Clostridiales	-	-	-	/	/	/	n.s.	/	/	/	n.s.	/	/	/	n.s.	0.012605	119	1.5	1.21371e-30
4466511	Bacteroidetes	Bacteroidia	Bacteroidales	Odoribacteraceae	Odoribacter	-	/	/	/	n.s.	/	/	/	n.s.	/	/	/	n.s.	0.43462	200.75	87.25	1.01245e-07
4476330	Firmicutes	Clostridia	Clostridiales	Lachnospiraceae	Coprococcus	-	/	/	/	n.s.	/	/	/	n.s.	/	/	/	n.s.	4.14493	17.25	71.5	2.15113e-05
4480555	Firmicutes	Clostridia	Clostridiales	-	-	-	/	/	/	n.s.	/	/	/	n.s.	/	/	/	n.s.	9.25	3	27.75	0.0161195
4480557	Firmicutes	Clostridia	Clostridiales	Lachnospiraceae	-	-	/	/	/	n.s.	/	/	/	n.s.	/	/	/	n.s.	0.23166	129.5	30	2.57019e-12
4481359	Firmicutes	Clostridia	Clostridiales	Lachnospiraceae	-	-	/	/	/	n.s.	/	/	/	n.s.	/	/	/	n.s.	0.597938	145.5	87	0.942286
New,ReferenceOTU13406	Bacteroidetes	Bacteroidia	Bacteroidales	Porphyromonadaceae	Parabacteroides	distasonis	/	/	/	n.s.	/	/	/	n.s.	/	/	/	n.s.	16.5	1.5	24.75	0.00624086
New,ReferenceOTU13781	Proteobacteria	Alphaproteobacteria	RF32	-	-	-	/	/	/	n.s.	/	/	/	n.s.	/	/	/	n.s.	50.1304	5.75	288.25	2.8841e-74
New,ReferenceOTU14989	Proteobacteria	Gammaproteobacteria	Enterobacteriales	Enterobacteriaceae	-	-	/	/	/	n.s.	/	/	/	n.s.	36.5	1	36.5	6.65338e-07	/	/	/	n.s.
New,ReferenceOTU20716	Bacteroidetes	Bacteroidia	Bacteroidales	Prevotellaceae	Prevotella	-	/	/	/	n.s.	/	/	/	n.s.	/	/	/	n.s.	0.157233	39.75	6.25	0.00171652
New,ReferenceOTU21486	Bacteroidetes	Bacteroidia	Bacteroidales	S24-7	-	-	/	/	/	n.s.	/	/	/	n.s.	/	/	/	n.s.	38	0.25	9.5	1
New,ReferenceOTU27627	Tenericutes	Mollicutes	Mycoplasmatales	Mycoplasmataceae	-	-	/	/	/	n.s.	4.61133	1426	6575.75	0	/	/	/	n.s.	2.75568	44	121.25	7.59875e-06
New,ReferenceOTU2771	Bacteroidetes	Bacteroidia	Bacteroidales	S24-7	-	-	/	/	/	n.s.	/	/	/	n.s.	/	/	/	n.s.	0.488449	75.75	37	1
New,ReferenceOTU28603	Actinobacteria	Coriobacteriia	Coriobacteriales	Coriobacteriaceae	-	-	/	/	/	n.s.	6.92857	3.5	24.25	0.282229	/	/	/	n.s.	/	/	/	n.s.
New,ReferenceOTU29321	Firmicutes	Clostridia	Clostridiales	Ruminococcaceae	Oscillospira	-	/	/	/	n.s.	/	/	/	n.s.	/	/	/	n.s.	0.175824	45.5	8	0.000663768
New,ReferenceOTU31656	Proteobacteria	Alphaproteobacteria	Rickettsiales	-	-	-	/	/	/	n.s.	/	/	/	n.s.	/	/	/	n.s.	1.90547	50.25	95.75	1
New,ReferenceOTU39414	Bacteroidetes	Bacteroidia	Bacteroidales	Prevotellaceae	Prevotella	-	/	/	/	n.s.	/	/	/	n.s.	/	/	/	n.s.	0.172414	58	10	8.59561e-06
New,ReferenceOTU40740	Bacteroidetes	Bacteroidia	Bacteroidales	Prevotellaceae	Prevotella	-	/	/	/	n.s.	/	/	/	n.s.	/	/	/	n.s.	4.90909	5.5	27	0.754418
New,ReferenceOTU40847	Firmicutes	Clostridia	Clostridiales	Lachnospiraceae	-	-	/	/	/	n.s.	/	/	/	n.s.	/	/	/	n.s.	0.157895	19	3	1
New,ReferenceOTU47999	Proteobacteria	Gammaproteobacteria	Pasteurellales	Pasteurellaceae	Aggregatibacter	pneumotropica	/	/	/	n.s.	/	/	/	n.s.	0.368132	91	33.5	0.00128193	/	/	/	n.s.
New,ReferenceOTU48625	Bacteroidetes	Bacteroidia	Bacteroidales	Prevotellaceae	Prevotella	-	/	/	/	n.s.	/	/	/	n.s.	/	/	/	n.s.	0.10084	29.75	3	0.00472531
New,ReferenceOTU49894	Bacteroidetes	Bacteroidia	Bacteroidales	S24-7	-	-	/	/	/	n.s.	/	/	/	n.s.	/	/	/	n.s.	6	3.75	22.5	1
New,ReferenceOTU50794	Bacteroidetes	Bacteroidia	Bacteroidales	-	-	-	/	/	/	n.s.	/	/	/	n.s.	/	/	/	n.s.	1.80208	48	86.5	1
New,ReferenceOTU52561	Bacteroidetes	Bacteroidia	Bacteroidales	Prevotellaceae	Prevotella	-	/	/	/	n.s.	/	/	/	n.s.	/	/	/	n.s.	10.1667	1.5	15.25	1
New,ReferenceOTU5267	Firmicutes	Bacilli	Lactobacillales	Lactobacillaceae	Lactobacillus	-	/	/	/	n.s.	/	/	/	n.s.	0.0841121	26.75	2.25	0.00792783	/	/	/	n.s.
New,ReferenceOTU53713	Firmicutes	Clostridia	Clostridiales	-	-	-	/	/	/	n.s.	/	/	/	n.s.	/	/	/	n.s.	0.0206186	24.25	0.5	0.000636426
New,ReferenceOTU54394	Bacteroidetes	Bacteroidia	Bacteroidales	Paraprevotellaceae	Prevotella	-	/	/	/	n.s.	7.4375	4	29.75	0.0232651	/	/	/	n.s.	1.5383	1070.5	1646.75	1.0628e-24
New,ReferenceOTU55109	Bacteroidetes	Bacteroidia	Bacteroidales	S24-7	-	-	/	/	/	n.s.	/	/	/	n.s.	/	/	/	n.s.	0.179487	19.5	3.5	1
New,ReferenceOTU56226	Firmicutes	Clostridia	Clostridiales	Ruminococcaceae	-	-	/	/	/	n.s.	/	/	/	n.s.	/	/	/	n.s.	0.17757	26.75	4.75	0.356384
New,ReferenceOTU56594	Proteobacteria	Alphaproteobacteria	RF32	-	-	-	/	/	/	n.s.	/	/	/	n.s.	/	/	/	n.s.	0.101124	22.25	2.25	0.133466
New,ReferenceOTU56900	Firmicutes	Clostridia	Clostridiales	-	-	-	/	/	/	n.s.	/	/	/	n.s.	/	/	/	n.s.	6.61111	9	59.5	1.02102e-06
New,ReferenceOTU6948	Bacteroidetes	Bacteroidia	Bacteroidales	Porphyromonadaceae	Porphyromonas	-	0.639715	386.5	247.25	0.000228388	/	/	/	n.s.	/	/	/	n.s.	/	/	/	n.s.
New,ReferenceOTU7004	Firmicutes	Clostridia	Clostridiales	Lachnospiraceae	-	-	/	/	/	n.s.	/	/	/	n.s.	/	/	/	n.s.	0.0333333	22.5	0.75	0.00447749
New,ReferenceOTU7504	Bacteroidetes	Bacteroidia	Bacteroidales	Prevotellaceae	Prevotella	-	/	/	/	n.s.	/	/	/	n.s.	/	/	/	n.s.	0.0714286	21	1.5	0.0720256
New,ReferenceOTU7857	Bacteroidetes	Bacteroidia	Bacteroidales	Prevotellaceae	Prevotella	-	/	/	/	n.s.	/	/	/	n.s.	/	/	/	n.s.	2.375	18	42.75	1
New,ReferenceOTU8167	Bacteroidetes	Bacteroidia	Bacteroidales	Prevotellaceae	Prevotella	-	/	/	/	n.s.	/	/	/	n.s.	/	/	/	n.s.	120	0.25	30	4.64585e-06
